# Supplementary material for: Heat Treatment, Cultivar and Formulation Modify the Sensory Properties and Consumer Acceptability of Gels Containing Faba Bean (Vicia faba L. minor) Protein Concentrates
Source: Foods. 2022 Sep 28;11(19):3018. doi: 10.3390/foods11193018 (PMC9562209; doi:10.3390/foods11193018)
Supplement: Supplementary file 1 [file foods-11-03018-s001.zip]

Archive with 1 entries (1 files):
- foods-1858350-supplementary.pdf
